# Supplementary material for: Disparities in obesity-related cardiovascular-induced mortality trends in the U.S. of America over two decades
Source: Front Cardiovasc Med. 2026 Mar 20;13:1736290. doi: 10.3389/fcvm.2026.1736290 (PMC13046528; doi:10.3389/fcvm.2026.1736290)
Supplement: Supplementary file 1 [file table1.xlsx]

## Sheet: Sheet1
	Measure	Deaths_1999	Deaths_2020	percent.change	AAMR_1999	AAMR_2020	AAPC (95% CI
0	Both	6080	25620	321.38	3.40 (3.32 to 3.49)	10.18 (10.05 to 10.31)	5.09 (4.76 to 5.41)*
1	Female	3010	10504	248.97	3.10 (2.99 to 3.21)	7.89 (7.73 to 8.04)	4.40 (3.80 to 5.00)*
2	Male	3070	15116	392.38	3.69 (3.56 to 3.82)	12.63 (12.42 to 12.84)	5.94 (5.63 to 6.25)*
3	Midwest	1428	5790	305.46	3.45 (3.27 to 3.63)	10.92 (10.63 to 11.21)	5.35 (3.09 to 7.66)*
4	Northeast	1162	4149	257.06	3.22 (3.03 to 3.40)	9.22 (8.93 to 9.51)	5.29 (4.91 to 5.68)*
5	South	1929	9975	417.11	3.06 (2.93 to 3.20)	10.51 (10.30 to 10.72)	5.73 (5.27 to 6.19)*
6	West	1561	5706	265.53	4.19 (3.98 to 4.40)	9.70 (9.45 to 9.96)	3.75 (3.38 to 4.13)*
7	Hispanic	252	2189	768.65	1.96 (1.70 to 2.22)	6.75 (6.46 to 7.04)	5.48 (4.62 to 6.36)*
8	NH Black	1149	5257	357.53	6.45 (6.07 to 6.83)	18.59 (18.08 to 19.11)	5.09 (4.42 to 5.76)*
9	NH Other	56	622	1010.71	0.78 (0.58 to 1.03)	3.78 (3.48 to 4.08)	6.09 (5.29 to 6.90)*
10	NH White	4598	17466	279.86	3.29 (3.19 to 3.39)	9.91 (9.75 to 10.06)	5.28 (4.99 to 5.58)*
11	Metropolitan	5024	21095	319.88	3.43 (3.33 to 3.52)	9.90 (9.76 to 10.03)	4.98 (4.63 to 5.33)*
12	Nonmetropolitan	1056	4525	328.5	3.38 (3.17 to 3.58)	11.88 (11.52 to 12.25)	5.69 (5.37 to 6.01)*
13	Alabama	58	233	301.72	2.01 (1.53 to 2.60)	6.35 (5.50 to 7.20)	5.02 (3.21 to 6.86)*
14	Alaska	12	70	483.33	nan (1.95 to 8.11)	13.92 (10.74 to 17.74)
15	Arizona	81	506	524.69	2.56 (2.03 to 3.18)	8.94 (8.13 to 9.75)	6.88 (6.15 to 7.61)*
16	Arkansas	38	188	394.74	2.19 (1.55 to 3.01)	8.35 (7.11 to 9.59)	6.62 (1.65 to 11.83)*
17	California	961	2545	164.83	4.97 (4.66 to 5.29)	8.76 (8.41 to 9.10)	2.04 (1.58 to 2.50)*
18	Colorado	156	583	273.72	6.39 (5.38 to 7.40)	13.60 (12.47 to 14.73)	3.20 (1.99 to 4.43)*
19	Connecticut	67	208	210.45	2.91 (2.26 to 3.70)	7.25 (6.22 to 8.28)	3.14 (1.27 to 5.05)*
20	Delaware	41	93	126.83	8.04 (5.77 to 10.90)	10.87 (8.67 to 13.46)	0.66 (-1.14 to 2.49)
21	District of Columbia	11	81	636.36	nan (1.55 to 5.55)	17.85 (14.13 to 22.25)
22	Florida	331	1443	335.95	2.98 (2.65 to 3.30)	8.07 (7.63 to 8.51)	4.53 (3.91 to 5.15)*
23	Georgia	115	977	749.57	2.42 (1.98 to 2.87)	12.65 (11.84 to 13.46)	7.38 (6.02 to 8.76)*
24	Hawaii	14	107	664.29	nan (0.99 to 3.02)	9.92 (7.97 to 11.87)
25	Idaho	14	156	1014.29	nan (1.01 to 3.09)	11.24 (9.43 to 13.06)
26	Illinois	237	864	264.56	3.05 (2.66 to 3.44)	9.08 (8.46 to 9.70)	4.81 (3.03 to 6.62)*
27	Indiana	116	546	370.69	3.01 (2.46 to 3.56)	10.58 (9.67 to 11.50)	5.63 (0.66 to 10.85)*
28	Iowa	55	362	558.18	2.74 (2.06 to 3.57)	14.70 (13.13 to 16.28)	8.01 (7.45 to 8.58)*
29	Kansas	57	244	328.07	3.33 (2.52 to 4.32)	11.02 (9.59 to 12.45)	6.21 (3.13 to 9.38)*
30	Kentucky	68	364	435.29	2.57 (2.00 to 3.26)	10.75 (9.61 to 11.90)	7.01 (6.22 to 7.81)*
31	Louisiana	64	395	517.19	2.34 (1.80 to 2.98)	11.43 (10.27 to 12.60)	7.16 (6.54 to 7.77)*
32	Maine	23	72	213.04	2.55 (1.62 to 3.82)	6.63 (5.08 to 8.50)	2.81 (1.67 to 3.97)*
33	Maryland	124	492	296.77	3.70 (3.05 to 4.36)	10.71 (9.73 to 11.68)	4.32 (0.75 to 8.03)*
34	Massachusetts	97	316	225.77	2.31 (1.87 to 2.82)	5.87 (5.20 to 6.54)	5.00 (4.00 to 6.01)*
35	Michigan	261	894	242.53	4.12 (3.62 to 4.62)	11.54 (10.75 to 12.33)	4.56 (3.74 to 5.38)*
36	Minnesota	108	484	348.15	3.52 (2.85 to 4.18)	11.22 (10.19 to 12.26)	6.88 (6.02 to 7.76)*
37	Mississippi	70	214	205.71	4.04 (3.15 to 5.11)	9.84 (8.48 to 11.21)	4.34 (2.59 to 6.11)*
38	Missouri	125	405	224	3.42 (2.82 to 4.02)	8.57 (7.70 to 9.44)	4.54 (3.36 to 5.73)*
39	Montana	23	105	356.52	3.76 (2.38 to 5.64)	11.75 (9.37 to 14.12)
40	Nebraska	20	148	640	1.85 (1.13 to 2.86)	10.43 (8.69 to 12.16)	7.92 (6.54 to 9.33)*
41	Nevada	62	350	464.52	4.90 (3.75 to 6.29)	14.34 (12.80 to 15.88)	5.68 (3.85 to 7.55)*
42	New Hampshire	29	91	213.79	3.65 (2.45 to 5.24)	7.45 (5.93 to 9.25)	3.95 (2.81 to 5.10)*
43	New Jersey	141	505	258.16	2.53 (2.11 to 2.95)	7.15 (6.51 to 7.80)	5.03 (1.04 to 9.18)*
44	New Mexico	26	165	534.62	2.31 (1.51 to 3.38)	9.66 (8.12 to 11.19)
45	New York	442	1637	270.36	3.58 (3.25 to 3.92)	10.69 (10.16 to 11.23)	5.39 (3.61 to 7.20)*
46	North Carolina	239	520	117.57	4.67 (4.08 to 5.27)	6.54 (5.96 to 7.13)	0.86 (-0.13 to 1.85)
47	North Dakota	14	46	228.57	nan (1.82 to 5.59)	8.39 (6.07 to 11.30)
48	Ohio	295	940	218.64	3.95 (3.50 to 4.40)	10.14 (9.46 to 10.82)	4.51 (3.98 to 5.03)*
49	Oklahoma	67	799	1092.54	3.01 (2.33 to 3.82)	27.55 (25.58 to 29.52)	10.52 (7.87 to 13.25)*
50	Oregon	86	283	229.07	3.79 (3.03 to 4.68)	8.12 (7.15 to 9.10)	3.71 (3.09 to 4.33)*
51	Pennsylvania	310	1026	230.97	3.53 (3.13 to 3.92)	9.79 (9.16 to 10.42)	5.65 (4.50 to 6.80)*
52	Rhode Island	39	100	156.41	5.64 (4.01 to 7.71)	11.85 (9.42 to 14.28)	5.05 (1.57 to 8.66)*
53	South Carolina	68	456	570.59	2.71 (2.11 to 3.44)	10.83 (9.79 to 11.86)	5.86 (5.11 to 6.61)*
54	South Dakota	11	61	454.55	nan (1.04 to 3.74)	8.81 (6.66 to 11.44)
55	Tennessee	96	748	679.17	2.58 (2.09 to 3.15)	14.73 (13.63 to 15.82)	8.58 (3.16 to 14.28)*
56	Texas	397	2422	510.08	3.47 (3.13 to 3.82)	12.09 (11.60 to 12.58)	6.51 (4.93 to 8.11)*
57	Utah	27	216	700	2.51 (1.65 to 3.65)	11.19 (9.68 to 12.71)	7.74 (6.69 to 8.79)*
58	Vermont	14	194	1285.71	nan (1.87 to 5.73)	33.58 (28.57 to 38.59)
59	Virginia	85	336	295.29	1.91 (1.53 to 2.37)	5.10 (4.54 to 5.66)	2.02 (0.82 to 3.22)*
60	Washington	93	554	495.7	2.59 (2.09 to 3.17)	9.50 (8.68 to 10.31)	6.63 (5.20 to 8.08)*
61	West Virginia	57	214	275.44	4.50 (3.40 to 5.85)	14.71 (12.63 to 16.79)	6.65 (1.41 to 12.15)*
62	Wisconsin	129	796	517.05	3.72 (3.08 to 4.36)	16.46 (15.27 to 17.65)	8.03 (5.88 to 10.23)*
63	Wyoming		66		nan (nan to nan)	13.76 (10.52 to 17.67)
